# Supplementary material for: Multicentre comparison of quantitative PCR-based assays to detect SARS-CoV-2, Germany, March 2020
Source: Euro Surveill. 2020 Jun 18;25(24):2001057. doi: 10.2807/1560-7917.ES.2020.25.24.2001057 (PMC7315722; doi:10.2807/1560-7917.ES.2020.25.24.2001057)
Supplement: Supplement [file 20-01057_KEPPLER_Supplement.xlsx]

## Sheet: Disclaimer
Supplement S1: Analysis of SARS-CoV-2 sequences available from GISAID for polymorphisms in the primer/probe regions of the CDC and Charité protocol.
This supplementary material is hosted by Eurosurveillance as supporting information alongside the article “Multicentre comparison of quantitative PCR-based assays to detect SARS-CoV-2, Germany, March 2020”, on behalf of the authors, who remain responsible for the accuracy and appropriateness of the content. The same standards for ethics, copyright, attributions and permissions as for the article …

## Sheet: TIB MOLBIOL E
WHO E forward							WHO E probe							WHO E reverse primer
Position	Reference	Reference_count	Variants	Variant_count			Position	Reference	Reference_count	Variants	Variant_count			Position	Reference	Reference_count	Variants	Variant_count
26269	A	9065	-	0	0		26332	A	9058	-	0	0		26360	T	9054	-	0	0
26270	C	9066	-	0	0		26333	C	9055	T	2	0.000220872		26361	G	9054	-	0	0
26271	A	9066	-	0	0		26334	A	9058	-	0	0		26362	T	9054	-	0	0
26272	G	9065	-	0	0		26335	C	9058	-	0	0		26363	G	9054	-	0	0
26273	G	9066	-	0	0		26336	T	9058	-	0	0		26364	T	9052	-	0	0
26274	T	9065	C	1	0.000110314		26337	A	9059	-	0	0		26365	G	9051	T	1	0.000110485
26275	A	9065	-	0	0		26338	G	9059	-	0	0		26366	C	9053	-	0	0
26276	C	9065	-	0	0		26339	C	9059	-	0	0		26367	G	9054	-	0	0
26277	G	9065	-	0	0		26340	C	9050	T	8	0.000883978		26368	T	9054	-	0	0
26278	T	9065	-	0	0		26341	A	9058	-	0	0		26369	A	9055	-	0	0
26279	T	9064	-	0	0		26342	T	9058	-	0	0		26370	C	9051	T	5	0.000552425
26280	A	9063	-	0	0		26343	C	9058	-	0	0		26371	T	9053	-	0	0
26281	A	9062	G	1	0.000110351		26344	C	9057	-	0	0		26372	G	9052	-	0	0
26282	T	9063	-	0	0		26345	T	9057	-	0	0		26373	C	9051	G	1	0.000110485
26283	A	9063	-	0	0		26346	T	9058	-	0	0		26374	T	9053	-	0	0
26284	G	9064	-	0	0		26347	A	9057	-	0	0		26375	G	9054	-	0	0
26285	T	9062	-	0	0		26348	C	9054	-	0	0		26376	C	9054	-	0	0
26286	T	9062	-	0	0		26349	T	9054	-	0	0		26377	A	9051	-	0	0
26287	A	9062	-	0	0		26350	G	9053	-	0	0		26378	A	9050	-	0	0
26288	A	9062	-	0	0		26351	C	9051	-	0	0		26379	T	9049	-	0	0
26289	T	9062	-	0	0		26352	G	9052	-	0	0		26380	A	9049	T	1	0.000110509
26290	A	9063	-	0	0		26353	C	9051	T	1	0.000110485		26381	T	9051	-	0	0
26291	G	9061	-	0	0		26354	T	9051	A	1	0.000110485						sum	0.000883905
26292	C	9059	-	0	0		26355	T	9054	-	0	0
26293	G	9060	-	0	0		26356	C	9054	-	0	0
26294	T	9055	C	1	0.000110436						sum	0.00132582
				sum	0.000331102
	combined	0.00254083
Variant counts are indicated for the primer/probes regions of the CDC and Charité protocols for SARS-CoV-2 sequences available at GISAID (accession date 15 April 2020). Nucleotide postions and bases are indicated for the reference sequence Wuhan-Hu-1/2019 (NCBI NC_045512.2). Variant counts and percentages are shown for each position.
We acknowledge the authors, originating and submitting laboratories of the sequences from GISAID’s EpiCov database on which this research is based. All submitters of data may be contacted directly via the GISAID website (www.gisaid.org).

## Sheet: TIB MOLBIOL P
forward primer WHO P							probe WHO P								reverser primer WHO P
Position	Reference	Reference_count	Variants	Variant_count			Position	Reference	Reference_count	Variants	Variant_count				Position	Reference	Reference_count	Variants	Variant_count
15431	G	9082	-	0	0		15470	C	9080	-	0	0			15505	T	9079	-	0
15432	T	9081	A	1	0.00011012		15471	A	9080	-	0	0			15506	A	9079	-	0
15433	G	9082	A	1	0.000110108		15472	G	9080	-	0	0			15507	T	9079	-	0
15434	A	9083	-	0	0		15473	G	9079	-	0	0			15508	G	9079	-	0
15435	A	9083	-	0	0		15474	T	9077	-	0	0			15509	C	9079	-	0
15436	A	9083	-	0	0		15475	G	9075	A	1	0.000110193			15510	T	9079	-	0
15437	T	9083	A	1	0.000110096		15476	G	9077	-	0	0			15511	A	9079	-	0
15438	G	9074	T,A	8,1	0.000991845		15477	A	9076	G	1	0.000110181			15512	A	9079	-	0
15439	G	9082	A	2	0.000220216		15478	A	9075	G	1	0.000110193			15513	T	9078	-	0
15440	T	9084	-	0	0		15479	C	9076	-	0	0			15514	A	9078	-	0
15441	C	9081	T,A	1,1	0.00022024		15480	C	9073	T	4	0.000440869			15515	G	9078	-	0
15442	A	9083	-	0	0		15481	T	9077	-	0	0			15516	T	9078	-	0
15443	T	9081	-	0	0		15482	C	9077	-	0	0			15517	G	9078	-	0
15444	G	9079	T	1	0.000110144		15483	A	9077	-	0	0			15518	T	9078	-	0
15445	T	9081	-	0	0		15484	T	9077	-	0	0			15519	T	9078	-	0
15446	G	9082	-	0	0		15485	C	9077	-	0	0			15520	T	9079	-	0
15447	T	9083	-	0	0		15486	A	9076	-	0	0			15521	T	9079	-	0
15448	G	9081	T	1	0.00011012		15487	G	9077	-	0	0			15522	T	9079	-	0
15449	G	9082	A	1	0.000110108		15488	G	9075	-	0	0			15523	A	9079	-	0
15450	C	9083	-	0	0		15489	A	9078	-	0	0			15524	A	9079	-	0
15451	G	9083	-	0	0		15490	G	9079	-	0	0			15525	C	9079	-	0
15452	G	9083	-	0	0		15491	A	9079	-	0	0			15526	A	9079	-	0
				sum	0.002093		15492	T	9079	-	0	0			15527	T	9079	-	0
							15493	G	9078	-	0	0			15528	T	9079	-	0
							15494	C	9079	-	0	0			15529	T	9079	-	0
											sum	0.000771435			15530	G	9080	-	0
		combined	0.00286443															sum	0
Variant counts are indicated for the primer/probes regions of the CDC and Charité protocols for SARS-CoV-2 sequences available at GISAID (accession date 15 April 2020). Nucleotide postions and bases are indicated for the reference sequence Wuhan-Hu-1/2019 (NCBI NC_045512.2). Variant counts and percentages are shown for each position.
We acknowledge the authors, originating and submitting laboratories of the sequences from GISAID’s EpiCov database on which this research is based. All submitters of data may be contacted directly via the GISAID website (www.gisaid.org).

## Sheet: TIB MOLBIOL N
WHO N forward							WHO N probe							WHO N reverse
Position	Reference	Reference_count	Variants	Variant_count	Variantpercent		Position	Reference	Reference_count	Variants	Variant_count			Position	Reference	Reference_count	Variants	Variant_count
28706	C	9082	T	2	0.000220216		28753	A	9067	-	0	0		28814	C	9055	G	1	0.000110436
28707	A	9084	-	0	0		28754	C	9065	T	1	0.000110314		28815	A	9054	-	0	0
28708	C	9072	T	9	0.000992063		28755	T	9066	-	0	0		28816	A	9054	-	0	0
28709	A	9080	T	2	0.000220264		28756	T	9067	-	0	0		28817	G	9056	-	0	0
28710	T	9082	-	0	0		28757	C	9060	-	0	0		28818	C	9053	T	1	0.000110461
28711	T	9082	-	0	0		28758	C	9058	-	0	0		28819	C	9058	-	0	0
28712	G	9082	-	0	0		28759	T	9059	-	0	0		28820	T	9057	-	0	0
28713	G	9081	-	0	0		28760	C	9058	A	2	0.000220799		28821	C	9047	A	11	0.00121587
28714	C	9081	-	0	0		28761	A	9059	-	0	0		28822	T	9058	-	0	0
28715	A	9081	-	0	0		28762	A	9059	G	1	0.000110387		28823	T	9057	-	0	0
28716	C	9081	T	1	0.00011012		28763	G	9058	-	0	0		28824	C	9057	-	0	0
28717	C	9081	-	0	0		28764	G	9058	-	0	0		28825	T	9058	-	0	0
28718	C	9081	-	0	0		28765	A	9057	G	1	0.000110412		28826	C	9048	T	9	0.000994695
28719	G	9079	-	0	0		28766	A	9058	-	0	0		28827	G	9054	T	3	0.000331345
28720	C	9073	T	9	0.000991954		28767	C	9058	-	0	0		28828	T	9057	-	0	0
28721	A	9081	-	0	0		28768	A	9059	-	0	0		28829	T	9056	-	0	0
28722	A	9080	-	0	0		28769	A	9059	-	0	0		28830	C	9051	T,A	2,1	0.000331455
28723	T	9081	-	0	0		28770	C	9057	T	2	0.000220824		28831	C	9055	-	0	0
28724	C	9080	-	0	0		28771	A	9060	-	0	0		28832	T	9055	-	0	0
				sum	0.00253462		28772	T	9060	-	0	0		28833	C	9053	T	1	0.000110461
							28773	T	9058	-	0	0						sum	0.00320473
							28774	G	9058	T	1	0.0001104
							28775	C	9056	T	1	0.000110424
							28776	C	9058	-	0	0
		combined	0.0067329				28777	A	9056	-	0	0
											sum	0.00099356
Variant counts are indicated for the primer/probes regions of the CDC and Charité protocols for SARS-CoV-2 sequences available at GISAID (accession date 15 April 2020). Nucleotide postions and bases are indicated for the reference sequence Wuhan-Hu-1/2019 (NCBI NC_045512.2). Variant counts and percentages are shown for each position.
We acknowledge the authors, originating and submitting laboratories of the sequences from GISAID’s EpiCov database on which this research is based. All submitters of data may be contacted directly via the GISAID website (www.gisaid.org).

## Sheet: CDC N1
CDC N1 fwd							CDC N1 probe							CDC N1 reverse
Position	Reference	Reference_count	Variants	Variant_count			Position	Reference	Reference_count	Variants	Variant_count			Position	Reference	Reference_count	Variants	Variant_count
28287	G	9061	T	1	0.000110363		28309	A	9062	-	0	0		28335	C	9068	-	0	0
28288	A	9062	-	0	0		28310	C	9058	T,A	3,1	0.000441599		28336	A	9067	-	0	0
28289	C	9062	A	1	0.000110351		28311	C	9023	T	40	0.00443312		28337	G	9067	-	0	0
28290	C	9062	T	1	0.000110351		28312	C	9064	-	0	0		28338	A	9029	G	37	0.00409791
28291	C	9062	T	1	0.000110351		28313	C	9062	T	1	0.000110351		28339	T	9068	-	0	0
28292	C	9063	-	0	0		28314	G	9064	-	0	0		28340	T	9066	C,A	1,1	0.000220604
28293	A	9063	-	0	0		28315	C	9062	T	2	0.000220702		28341	C	9068	-	0	0
28294	A	9063	-	0	0		28316	A	9065	-	0	0		28342	A	9074	-	0	0
28295	A	9062	-	0	0		28317	T	9065	-	0	0		28343	A	9077	-	0	0
28296	A	9063	-	0	0		28318	T	9065	-	0	0		28344	C	9050	A,T	25,3	0.00309392
28297	T	9062	C	1	0.000110351		28319	A	9065	-	0	0		28345	T	9079	-	0	0
28298	C	9063	-	0	0		28320	C	9063	-	0	0		28346	G	9079	-	0	0
28299	A	9063	-	0	0		28321	G	9068	-	0	0		28347	G	9079	-	0	0
28300	G	9061	T	2	0.000220726		28322	T	9068	-	0	0		28348	C	9078	T	1	0.000110156
28301	C	9063	-	0	0		28323	T	9069	-	0	0		28349	A	9078	-	0	0
28302	G	9063	-	0	0		28324	T	9069	-	0	0		28350	G	9079	-	0	0
28303	A	9063	-	0	0		28325	G	9068	A	1	0.000110278		28351	T	9079	-	0	0
28304	A	9063	-	0	0		28326	G	9068	T	1	0.000110278		28352	A	9078	T	1	0.000110156
28305	A	9060	C,G	2,1	0.000331126		28327	T	9068	-	0	0		28353	A	9078	-	0	0
28306	T	9063	-	0	0		28328	G	9067	C	1	0.00011029		28354	C	9079	-	0	0
				sum	0.00110362		28329	G	9064	T	2	0.000220653		28355	C	9079	-	0	0
							28330	A	9067	-	0	0		28356	A	9078	G	1	0.000110156
							28331	C	9061	T	6	0.000662179		28357	G	9078	T	1	0.000110156
							28332	C	9067	T	1	0.00011029		28358	A	9079	-	0	0
											sum	0.00652973						sum	0.00785306
			combined	0.0154864
Variant counts are indicated for the primer/probes regions of the CDC and Charité protocols for SARS-CoV-2 sequences available at GISAID (accession date 15 April 2020). Nucleotide postions and bases are indicated for the reference sequence Wuhan-Hu-1/2019 (NCBI NC_045512.2). Variant counts and percentages are shown for each position.
We acknowledge the authors, originating and submitting laboratories of the sequences from GISAID’s EpiCov database on which this research is based. All submitters of data may be contacted directly via the GISAID website (www.gisaid.org).

## Sheet: CDC N2
CDC N2 fwd							CDC N2 probe							CDC N2 reverse
Position	Reference	Reference_count	Variants	Variant_count			Position	Reference	Reference_count	Variants	Variant_count			Position	Reference	Reference_count	Variants	Variant_count
29164	T	9052	-	0	0		29188	A	9040	T	4	0.000442478		29213	T	9046	-	0	0
29165	T	9052	-	0	0		29189	C	9047	-	0	0		29214	T	9045	-	0	0
29166	A	9052	-	0	0		29190	A	9047	-	0	0		29215	C	9045	-	0	0
29167	C	9037	T	13	0.00143853		29191	A	9047	-	0	0		29216	T	9045	-	0	0
29168	A	9051	-	0	0		29192	T	9047	-	0	0		29217	T	9045	-	0	0
29169	A	9052	-	0	0		29193	T	9047	-	0	0		29218	C	9044	T	1	0.000110571
29170	A	9052	-	0	0		29194	T	9047	C	1	0.000110534		29219	G	9043	T	1	0.000110583
29171	C	9050	T	2	0.000220994		29195	G	9046	T	1	0.000110546		29220	G	9044	A	1	0.000110571
29172	A	9050	-	0	0		29196	C	9046	-	0	0		29221	A	9045	-	0	0
29173	T	9049	-	0	0		29197	C	9047	-	0	0		29222	A	9046	-	0	0
29174	T	9049	-	0	0		29198	C	9047	-	0	0		29223	T	9046	-	0	0
29175	G	9049	-	0	0		29199	C	9047	-	0	0		29224	G	9046	-	0	0
29176	G	9049	-	0	0		29200	C	9040	T	6	0.000663717		29225	T	9046	-	0	0
29177	C	9048	-	0	0		29201	A	9046	-	0	0		29226	C	9046	-	0	0
29178	C	9048	-	0	0		29202	G	9045	A	1	0.000110558		29227	G	9043	A,T	2,1	0.000331748
29179	G	9045	T	3	0.000331675		29203	C	9045	T	1	0.000110558		29228	C	9049	-	0	0
29180	C	9048	-	0	0		29204	G	9046	-	0	0		29229	G	9047	A	1	0.000110534
29181	A	9048	-	0	0		29205	C	9045	T	1	0.000110558		29230	C	9048	T	1	0.000110522
29182	A	9049	-	0	0		29206	T	9045	-	0	0						sum	0.000884528
29183	A	9049	-	0	0		29207	T	9045	-	0	0
				sum	0.0019912		29208	C	9045	-	0	0
							29209	A	9046	-	0	0
							29210	G	9047	-	0	0
				combined	0.00453468						sum	0.00165895
Variant counts are indicated for the primer/probes regions of the CDC and Charité protocols for SARS-CoV-2 sequences available at GISAID (accession date 15 April 2020). Nucleotide postions and bases are indicated for the reference sequence Wuhan-Hu-1/2019 (NCBI NC_045512.2). Variant counts and percentages are shown for each position.
We acknowledge the authors, originating and submitting laboratories of the sequences from GISAID’s EpiCov database on which this research is based. All submitters of data may be contacted directly via the GISAID website (www.gisaid.org).

## Sheet: CDC N3
CDC N3 fwd							CDC N3 probe							CDC N3 reverse
Position	Reference	Reference_count	Variants	Variant_count			Position	Reference	Reference_count	Variants	Variant_count			Position	Reference	Reference_count	Variants	Variant_count
28681	G	9080	-	0	0		28704	A	9084	-	0	0		28732	C	9081	T	1	0.00011012
28682	G	9081	-	0	0		28705	T	9083	G	1	0.000110096		28733	A	9079	T	1	0.000110144
28683	G	9082	-	0	0		28706	C	9082	T	2	0.000220216		28734	A	9081	-	0	0
28684	A	9081	-	0	0		28707	A	9084	-	0	0		28735	T	9081	-	0	0
28685	G	9082	-	0	0		28708	C	9072	T	9	0.000992063		28736	G	9081	-	0	0
28686	C	9081	T	1	0.00011012		28709	A	9080	T	2	0.000220264		28737	C	9077	T,A	4,1	0.000550843
28687	C	9083	-	0	0		28710	T	9082	-	0	0		28738	T	9082	-	0	0
28688	T	8952	C	129	0.0144102		28711	T	9082	-	0	0		28739	G	9058	T	24	0.00264959
28689	T	9083	-	0	0		28712	G	9082	-	0	0		28740	C	9075	-	0	0
28690	G	9074	T	7	0.000771435		28713	G	9081	-	0	0		28741	A	9075	-	0	0
28691	A	9083	-	0	0		28714	C	9081	-	0	0		28742	A	9067	-	0	0
28692	A	9083	-	0	0		28715	A	9081	-	0	0		28743	T	9066	C	1	0.000110302
28693	T	9081	-	0	0		28716	C	9081	T	1	0.00011012		28744	C	9063	T	2	0.000220677
28694	A	9081	-	0	0		28717	C	9081	-	0	0		28745	G	9066	-	0	0
28695	C	9082	-	0	0		28718	C	9081	-	0	0		28746	T	9067	-	0	0
28696	A	9082	-	0	0		28719	G	9079	-	0	0		28747	G	9067	-	0	0
28697	C	9078	T	2	0.000220313		28720	C	9073	T	9	0.000991954		28748	C	9067	-	0	0
28698	C	9082	-	0	0		28721	A	9081	-	0	0		28749	T	9066	-	0	0
28699	A	9079	-	0	0		28722	A	9080	-	0	0		28750	A	9067	-	0	0
28700	A	9084	-	0	0		28723	T	9081	-	0	0		28751	C	9067	-	0	0
28701	A	9084	-	0	0		28724	C	9080	-	0	0		28752	A	9067	-	0	0
28702	A	9084	-	0	0		28725	C	9063	T	17	0.00187576						sum	0.00375168
				sum	0.0155121		28726	T	9080	-	0	0
							28727	G	9079	T	2	0.000220289
											sum	0.00474076
				combined	0.0240045
Variant counts are indicated for the primer/probes regions of the CDC and Charité protocols for SARS-CoV-2 sequences available at GISAID (accession date 15 April 2020). Nucleotide postions and bases are indicated for the reference sequence Wuhan-Hu-1/2019 (NCBI NC_045512.2). Variant counts and percentages are shown for each position.
We acknowledge the authors, originating and submitting laboratories of the sequences from GISAID’s EpiCov database on which this research is based. All submitters of data may be contacted directly via the GISAID website (www.gisaid.org).
